# Supplementary material for: Susceptibility of Ficus carica L. Cultivars to Fruit Colonization by Aspergillus spp. and Its Relationship with Mycotoxin Contamination in Industrial Batches
Source: Foods. 2026 Jun 26;15(13):2289. doi: 10.3390/foods15132289 (PMC13360914; doi:10.3390/foods15132289)
Supplement: Supplementary file 1 [file foods-15-02289-s001.zip]

Archive with 1 entries (1 files):
- foods-4372880-supplementary.pdf
